# Supplementary material for: Can Patients with Hematologic Disease and Prior Mucormycosis Undergo Stem Cell Transplantation?
Source: J Fungi (Basel). 2026 Jun 11;12(6):423. doi: 10.3390/jof12060423 (PMC13301716; doi:10.3390/jof12060423)
Supplement: Supplementary file 1 [file jof-12-00423-s001.zip]

Archive with 1 entries (1 files):
- jof-4292180-supplementary.xlsx
