# Supplementary material for: Can Patients with Hematologic Disease and Prior Mucormycosis Undergo Stem Cell Transplantation?
Source: J Fungi (Basel). 2026 Jun 11;12(6):423. doi: 10.3390/jof12060423 (PMC13301716; doi:10.3390/jof12060423)
Supplement: Supplementary file 1 [file jof-12-00423-s001.zip › jof-4292180-supplementary.xlsx]

## Sheet: Case Details
Reference	ID	Year of publication/presentation	Country	Age (years)	Sex	Hematologic condition	Chemotherapy	Malignancy status pre-HSCT	Malignancy status post-HSCT	Diabetes mellitus	Antifungal prophylaxis	Infection type/site	Diagnostic method	Genus/species identification	Antifungal therapy for MCM	Surgical therapy of MCM prior to HSCT	Immunotherapy	Hyperbaric oxygen	Classification of Treatment Response	Secondary prophylaxis	Duration of secondary prophylaxis post-HSCT (months)	Time elapsed before transplant (from infection treatment) (months)	Conditioning regimen	Transplant type	GVHD	Reported clinically significant infection	Other post-HSCT complications	High-dose steroid exposure	MCM recurrence?	Outcome	Death attributed to MCM?	Follow up after transplant (months)	Any death causality within 12 months post transplant	Notes
		Survived more than 12 months without recurrence
[1]	6	2012	Germany	39	M	AML	Hydroxyurea, cytarabine	Induction/active	Remission	No	FCZ	Pulmonary, peristernal (LUL)/mediastinal mass	Surgical culture	Rhizomucor spp.	L-AMB 5 mg/kg q24h IV	Radical surgical debridement of peristernal/mediastinal mass	None	No	CR	L-AMB	2	2	Myeloablative (total body irradiation, cyclophosphamide)	Allogeneic (MMUD peripheral)	Skin	None	None	No	No	Survival	NAP	80	No
[2]	7	2007	Italy	60	M	AML	NAV	Relapsed/refractory	Relapsed/refractory	NAV	NAV	Pulmonary	Surgical biopsy (lobectomy)	NAP	AMB 1 mg/kg q24h IV, then switched to L-AMB 3 mg/kg	Lobectomy	None	No	NAV	L-AMB	NAV	NAV	NAV	Autologous (bone marrow)	NAP	None	None	No	No	Death	Unknown	42	No
[1]	8	2012	Germany	43	F	AML	Idarubicin, cytarabine	Induction/active	Remission	No	FCZ	Pulmonary (LUL consolidation), invasion of left subclavian artery and first left rib	BAL culture, histopathology with angioinvasive hyphae	Rhizopus spp	L-AMB 7.5 mg/kg q24h IV then switched to, PCZ 200 mg QID	Radical surgical debridement	None	No	CR	L-AMB, PCZ	24	3	Sequential conditioning with fludarabine, cytarabine, amsacrine followed by reduced intensity conditioning (total body irradiation, cyclophosphamide)	Allogeneic (MMUD peripheral)	Skin	None	None	No	No	Survival	NAP	41	No
[3]	9	2025	Japan	70	M	AML	Daunorubicin, cytarabine	Induction/active	Remission	No	MFG	Pulmonary (left lung cavitation)	BAL PCR	Lichtheimia corymbifera	PCZ (no response) followed by L-AMB 5 mg/kg q24h IV, then ISAV	No	None	No	SD	ISAV	14	3	Reduced intensity conditioning (fludarabine, busulfan, total body irradiation), post-transplant cyclophosphamide	Allogeneic (haploidentical peripheral)	Skin	None	None	No	No	Survival	NAP	>30	No
[4]	10	2010	Switzerland	46	F	AML	NAV	Induction/active	Remission	No	VCZ	Disseminated (cutaneous, muscular, renal, pulmonary)	Surgical thigh biopsy culture, left iliac muscle lesion culture, right nephrectomy culture	Rhizopus microsporus	L-AMB 5 mg/kg q24h IV, PCZ 400 mg BID.	Surgical resection of thigh lesion	None	No	SD	PCZ	26	0	Myeloablative (cytarabine, melphalan)	Allogeneic (MSD peripheral)	Skin, GI	None	None	No	No	Survival	NAP	30	No
[5]	11	2023	Netherlands	6	F	ALL	Dutch Childhood Oncology Group ALL11 protocol	Remission	Remission	No	None	Disseminated (pulmonary, cerebral)	BAL Mucorales PCR, surgical culture	Rhizopus microsporus	ISAV, L-AMB 10 mg/kg q24h IV	RLL lobectomy	G-CSF and WBC transfusions	No	PR	ISAV	12	<1	Myeloablative (etoposide, total body irradiation)	Allogeneic (MSD peripheral)	No	None	None	No	No	Survival	NAP	24	No
[6]	12	2019	Japan	59	F	AML	Daunorubicin, cytarabine	Remission	Relapsed/refractory	No	None	Pulmonary (RUL cavitation)	Histopathology of RUL lesion (necrosis, angioinvasion by mycelium)	NAP	L-AMB 4 mg/kg (then decreased down to 1.5 mg/kg due to nephrotoxicity)	RUL lobectomy	None	No	PR	L-AMB	NAV	2	NAV	Allogeneic (haploidentical peripheral)	No	None	None	No	No	Death	No	24	No
[7]	13	2020	Japan	44	F	AML	High-dose cytarabine	Remission	Relapsed/refractory	No	None	Pulmonary (RUL nodule)	RUL lobectomy pathology (angioinvasive with non-septate hyphae)	NAP	L-AMB 5 mg/kg q24h IV	RUL lobectomy	None	No	SD	L-AMB	NAV	5	Myeloablative (cyclophosphamide, total body irradiation, alemtuzumab)	Allogeneic (haploidentical peripheral)	No	None	None	No	No	Death	No	23	No
[1]	14	2012	Germany	54	F	AML	Idarubicin, cytarabine	Induction/active	Remission	No	FCZ	Pulmonary (RML consolidation), pericardial and rib involvement	Surgical sample PCR	Lichtheimia spp.	L-AMB 7.5 mg/kg q24h IV	Wedge resection of R lung, partial resection of third rib, resection of affected pericardium	None	No	CR	L-AMB	14	4	Reduced intensity conditioning (fludarabine, busulfan)	Allogeneic (MMUD peripheral)	No	None	None	No	No	Survival	NAP	22	No
*	5	2008	USA	52	M	AML	Idarubicin, cytarabine	Induction/active	Remission	No	ITZ	Rhino-orbital, pulmonary (RLL, LLL nodules)	Surgical biopsy	NAP	ABLC 5 mg/kg q24h IV for 3 months, oral PCZ 200 mg every 6 hours through transplant, AFG 100 mg every 24 hours for 3 weeks	Left maxillary antrostomy, left anterior and posterior ethmoidectomy, and left sphenoidotomy; removal of left inferior turbinate; left medial maxillectomy three. Repeat debridements	None	No	PR	PCZ	12	4	Myeloablative (fludarabine, busulfan)	Allogeneic (MRD peripheral)	Skin, liver	None	None	Yes	No	Survival	NAP	18	No
[8]	15	2020	Japan	30	F	ALL	Cyclophosphamide, daunorubicin, vincristine, prednisone, asparaginase	Induction/active	Remission	No	FCZ	Disseminated (pulmonary (L pulmonary apex reverse halo), hepatic, splenic, renal)	Lung biopsy and BAL with broad irregular non-septate hyphae with right angles (Mucorales)	NAP	L-AMB 5 mg/kg q24h IV, then increased to 10 mg/kg, MFG	LUL lobectomy	None	No	PR	L-AMB, MFG	3	6	Myeloablative (fludarabine, melphalan)	Allogeneic (MSD bone marrow)	No	None	None	No	No	Survival	NAP	18	No
[9]	16	2002	Italy	27	M	AML	Fludarabine, idarubicin, cytarabine, G-CSF	Induction/active	Remission	No	ITZ	Disseminated (pulmonary (LLL infiltrate), cerebral)	Needle aspiration of pulmonary infiltrate with non-septate hyphae. Histopathology and culture from surgical drainage	Mucor	L-AMB 3 mg/kg q24h IV then increased to 5 mg/kg	Surgical drainage (cerebellum)	None	No	CR	L-AMB	1	10	Myeloablative (cyclophosphamide, total body irradiation)	Autologous (peripheral)	NAP	None	None	No	No	Survival	NAP	18	No
[10]	17	2017	Japan	54	F	AML	Idarubicin, enocitabine, 6-mercaptopurine, prednisolone, high-dose cytarabine	Remission	Remission	No	VCZ	Pulmonary (LLL reverse halo)	Surgical biopsy (lobectomy)	NAP	L-AMB 600 mg/day, MFG 300 mg/day	LLL lobectomy	None	No	PR	L-AMB	2	13	Myeloablative (cytosine arabinoside, fludarabine, Melphalan, total body irradiation)	Allogeneic (haploidentical peripheral)	Skin and GI	None	None	Yes	No	Survival	NAP	15	No
[11]	18	2024	Turkey	5	M	Severe aplastic anemia	NAV	NAP	NAP	No	None	Rhino-orbital	istopathology with thick, non-segmented mucormycosis hyphae with irregular branches at 90° and angioinvasion	NAP	L-AMB 3 mg/kg q24h IV then up to 10 mg/kg, PCZ, CFG	Surgical debridement (daily), L medial maxillectomy, hard palate resection	G-CSF	Yes	SD	L-AMB, PCZ, CAS	7	0	Myeloablative (cyclophosphamide, fludarabine, ATG)	Allogeneic (MUD peripheral)	No	None	None	No	No	Survival	NAP	15	No
[12]	19	2025	USA	62	F	ALL	Hyper-CVAD	Remission	Remission	No	FCZ	Pulmonary (left bronchial mass)	Histopathology (left main bronchus)	NAP	ISAV 372 mg daily oral, L-AMB	Intrapericardial total extrapleural pneumonectomy	None	No	PR	ISAV	12	>24	Reduced intensity conditioning (thiotepa, busulfan, fludarabine)	Allogeneic (MSD peripheral)	Skin, oral mucosa	None	None	No	No	Survival	NAP	12	No
[13]	20	2025	UK	69	F	AML	FLAG-IDA, azacitidine	Relapsed/refractory	Remission	No	None	Disseminated (pulmonary (RUL consolidation), splenic, cerebral, meningeal, left ventricle, muscle, bone)	Mucorales PCR from meningeal fluid collection and BAL. Typical hyphae observed in both samples.	Not identified to genus level	CFG, PCZ, then L-AMB 10 mg/kg q24h IV then decreased to 7.5 mg/kg due to renal toxicity, ISAV 200 mg IV q24h (switched to oral after 2 weeks)	No	None	No	PR	ISAV	6	<1	Reduced intensity conditioning (fludarabine, busulfan, alemtuzumab)	Allogeneic (MUD peripheral)	No	EBV	PTLD	No	No	Survival	NAP	12	No
[14]	21	2002	Australia	31	M	ALL	NAV	Remission	Remission	No	None	Pulmonary (RLL nodule)	RLL nodule (excisional biopsy) with histopathology revealing angioinvasive irregular non-septate hyphae with 90° branches	NAP	AMB 1 mg/kg q24h IV, switched to L-AMB 3 mg/kg q24h after 2 doses, finally up to 5 mg/kg	No	G-CSF and WBC transfusions	No	SD	L-AMB	1	0	Myeloablative (etoposide, total body irradiation), post-transplant cyclophosphamide	Allogeneic (MSD bone marrow)	No	None	None	No	No	Survival	NAP	12	No
*	4	2024	USA	37	F	AML	Cladribine, cytarabine, idarubicin, quizartinib	Induction/active	Remission	No	None	Rhino-orbital	Sinus debridement biopsy	NAP	L-AMB 5 mg/kg IV x 5 months, PCZ 300 mg daily oral through transplant + retrobulbar AMB injections	Sinus debridements	G-CSF and rh-GM-CSF	No	PR	PCZ	14	4	Myeloablative (busulfan, fludarabine, cladribine, and thiotepa), post-transplant cyclophosphamide	Allogeneic (MSD peripheral)	Skin	Stenotrophomonas maltophilia bacteremia, BK virus cystitis	None	No	No	Survival	NAP	12	No
		Survived more than 12 months with recurrence
[15]	22	2008	Ireland	14	M	ALL	FLAG-IDA	Induction/active	Remission	No	None	Rhinomaxillary, pulmonary	Pathology (broad hyphae with right angle branching) confirmed by immunohistochemistry as Mucorales, surgical bone histopathology/immunohistochemistry.	NAP	L-AMB 3 mg/kg q24h IV then increased to 10 mg/kg, VCZ 200 mg daily	Debridement, mid-facial degloving, complete removal of hard palate and lower margins of the nasal septum	None	No	PR	L-AMB, VCZ	2	NAV	Myeloablative (cyclophosphamide, total body irradiation)	Allogeneic (MSD peripheral)	No	None	None	No	Probable/proven	Survival	NAP	30	No	Aspergillus coinfection, necrotic tissue from sinus/oral region with mucormycosis post-transplant
*	2	2019	USA	31	F	ALL	Cytarabine	Relapsed/refractory	Remission	No	ISAV	Pulmonary (LUL nodule)	Lung nodule biopsy	NAP	PCZ 300 mg daily oral x 7 weeks, L-AMB B 5 mg/kg IV x 6 weeks	LUL surgical resection	None	No	PR	PCZ	14	3	Myeloablative (busulfan, thiotepa, and fludarabine), post-transplant cyclophosphamide	Allogeneic (MUD peripheral)	No	Rothia mucilaginosa bacteremia, Disseminated candidiasis, BK virus	None	No	Probable/proven	Death	Possibly contributed	14	No
		Lost follow-up with survival status under 12 months
[16]	23	1996	Spain	52	M	AML	Cytarabine, idarubicin, mitoxantrone	Remission	Remission	No	None	Middle ear	Otic exudate culture. Surgical histopathology with broad hyphae with right-angle branching	Lichteimia ramosa	AMB 1 mg/kg q24h IV, then switched to L-AMB 1 mg/kg	Myringotomy and radical mastoidectomy	WBC transfusions	No	PR	L-AMB	1	7	Myeloablative (busulfan, cyclophosphamide)	Autologous (peripheral)	NAP	None	None	No	No	Survival	NAP	9	NAV
[17]	24	2019	Lebanon	36	M	Severe aplastic anemia	Cyclosporine A, ATG	NAP	NAP	Yes	FCZ	Sinopulmonary	Surgical biopsy (sinuses), left lung nodule biopsy	NAP	L-AMB 5 mg/kg (then 7 mg/kg) q24h IV, PCZ 200 mg q6h.	Sinus debridements	None	No	SD	L-AMB, PCZ	2	0	Myeloablative (fludarabine, total body irradiation)	Syngeneic	No	Enterococcus faecalis muscle abscess, Candida tropicalis skin infection	None	No	No	Survival	NAP	7	NAV
[18]	25	2014	Japan	49	M	AML	Daunorubicin, cytarabine	Remission	NAV	No	FCZ	Disseminated (cerebral, hepatic, pulmonary, renal)	Pleural fluid cytology (non-septate hyphae), pleural fluid PCR	Rhizomucor pusillus	L-AMB 3 mg/kg initially, soon after switched to 10 mg/kg q24h IV	No	WBC transfusions	No	SD	L-AMB	NAV	0	Reduced intensity conditioning (fludarabine, busulfan)	Allogeneic (MRD peripheral)	No	None	None	No	No	Survival	NAP	5	NAV
[19]	26	2019	USA	59	M	AML	NAV	Remission	NAV	No	FCZ	Pulmonary (RLL cavitation/mycetoma)	Lung biopsy	NAP	L-AMB 4 mg/kg (then decreased down to 1.5 mg/kg due to nephrotoxicity)	RLL lobectomy	None	No	PR	ISAV	NAV	1	NAV	Allogeneic peripheral	No	None	None	No	No	Survival	NAP	NAV	NAV
		Died before 12 months with no MCM recurrence
[5]	27	2023	Netherlands	17	M	AML	Clorafabine, high-dose cytarabine	Relapsed/refractory	Relapsed/refractory	No	None	Disseminated (pulmonary, cerebral)	BAL Mucorales PCR, surgical culture	Rhizomucor pusillus	ISAV, ABLC 10 mg/kg q24h IV	Right lung bilobectomy	G-CSF	No	PR	ISAV	9	5	Myeloablative (thiotepa, treosulfan, fludarabine)	Allogeneic (MUD cord blood)	No	None	None	No	No	Death	No	8	Yes
[7]	28	2020	Japan	42	F	ALL	Cyclophosphamide, daunorubicin, vincristine, L-asparaginase, prednisone	Relapsed/refractory	NAV	No	None	Pulmonary (RLL nodule)	BAL cytology (broad, non-septate hyphae), tissue PCR.	Rhizopus microsporus	L-AMB 2.5 mg/kg q24h IV, then increased to 5 mg/kg	Nodule resection, right middle and lower lobectomy	None	No	SD	L-AMB	4	5	Myeloablative (busulfan, melphalan)	Allogeneic (MRD peripheral)	No	None	Idiopathic pulmonary syndrome	No	No	Death	No	4	Yes
		Died before 12 months with MCM recurrence
[20]	29	2016	Japan	8	M	AML	Etoposide, cytarabine, mitoxantrone, triple IT	Relapsed/refractory	Remission	No	VCZ	Disseminated (pulmonary, cerebral)	Sputum culture	Lichteimia ramosa	L-AMB 2.5 mg/kg q24h IV, then increased progressively up to 10 mg/kg	No	None	No	NAV	L-AMB	5	0	Reduced-intensity conditioning (fludarabine, melphalan, total body irradiation)	Allogeneic (MMUD cord blood)	Severe GI	None	Interstitial pneumonitis	No	Possible	Death	Yes	5	Yes	Progression of MCM after SCT
*	1	2010	USA	51	F	AML	PR-104, quizartinib	Relapsed/refractory	Relapsed/refractory	No	VCZ	Hepatic abscess	Liver aspirate culture	Not identified to genus level	L-AMB 5 mg/kg IV x 18 weeks (through transplant), CAS 100 mg q24h IV x 15 weeks, PCZ 200 mg q6h oral (from diagnosis through transplant)	No	None	No	PR	PCZ	2	4	Myeloablative (busulfan, fludarabine, clofarabine)	Allogeneic (MSD peripheral)	Skin, GI	Pseudomonas aeruginosa bacteremia	GI bleed, pneumonia	No	Possible	Death	Possibly contributed	4	Yes
*	3	2021	USA	55	F	AML	Gilteritinib	Remission	Remission	No	VCZ	Disseminated (hepatic and pulmonary (right lung))	BAL cytology	NAP	L-AMB 5 mg/kg IV x 10 months, CAS 50 mg IV x 2 weeks, ISAV 372 mg daily oral for 5 months, then switched to PCZ 300 mg daily oral	No	None	No	SD	ISAV	1	8	Reduced intensity conditioning (fludarabine, melphalan, total body irradiation), post-transplant cyclophosphamide	Allogeneic (haploidentical peripheral)	No	None	Engraftment syndrome	Yes	Possible	Death	Possibly contributed	1	Yes
* MDACC Cases

## Sheet: References
1	Schneidawind D, Nann D, Vogel W, Faul C, Fend F, Horger M, et al. Allogeneic hematopoietic cell transplantation in patients with acute myeloid leukemia and pulmonary mucormycosis. Transpl Infect Dis an Off J Transplant Soc. 2012 Dec;14(6):E166-72. 31, 194–223 (2025).
2	Nosari A, Ravini M, Cairoli R, Cozzi P, Marbello L, Marenco P, et al. Surgical resection of persistent pulmonary fungus nodules and secondary prophylaxis are effective in preventing fungal relapse in patients receiving chemotherapy or bone marrow transplantation for leukemia. Bone Marrow Transplant. 2007 May;39(10):631–5.
3	Hosoda R, Suzuki S, Hosoda S, Sugimoto R, Umeda M, Hara K, et al. Successful allogeneic hematopoietic stem cell transplantation for AML with pulmonary mucormycosis under isavuconazole. J Infect Chemother Off J Japan Soc Chemother. 2025 Oct;31(10):102790.
4	Lebeau O, Van Delden C, Garbino J, Robert J, Lamoth F, Passweg J, et al. Disseminated Rhizopus microsporus infection cured by salvage allogeneic hematopoietic stem cell transplantation, antifungal combination therapy, and surgical resection. Transpl Infect Dis an Off J Transplant Soc. 2010 Jun;12(3):269–72.
5	Beudeker CR, Froon-Torenstra D, Bresters D, Loeffen YGT, van Ewijk R, Goemans BF. Successful stem cell transplantation in two children with acute leukemia and disseminated, non-resectable Mucorales infection prior to transplantation. Vol. 70, Pediatric blood & cancer. United States; 2023. p. e29960.
6	Miura K, Kobayashi N, Ito I, Uematsu N, Ueki T, Nakano Y, et al. Pulmonary mucormycosis developed during acute myelogenous leukemia and successfully treated by surgical resection before blood stem cell transplantation. AME case reports. 2019;3:48.
7	Harada N, Kimura S-I, Gomyo A, Hayakawa J, Tamaki M, Akahoshi Y, et al. Surgical resection for persistent localized pulmonary fungal infection prior to allogeneic hematopoietic stem cell transplantation: Analysis of six cases. J Infect Chemother Off J Japan Soc Chemother. 2020 Feb;26(2):175–80.
8	Sakai T, Sato K, Kikuchi T, Obata M, Konuma Y. A Radical Approach to Acute Lymphoblastic Leukemia Treatment: A Case Study of a Veterinarian Specializing in Livestock who Developed Disseminated Mucormycosis during Induction Therapy. Intern Med. 2020;59(2):261–6.
9	Tedeschi A, Montillo M, Cairoli R, Marenco P, Cafro A, Oreste P, et al. Prior invasive pulmonary and cerebellar mucormycosis is not a primary contraindication to perform an autologous stem cell transplatation in leukemia. Leuk Lymphoma. 2002 Mar;43(3):657–9.
10	Ochi T, Katayama Y, Okatani T, Imanaka R, Kyo K, Itagaki M, et al. Successful haploidentical stem cell transplantation with prophylactic administration of liposomal amphotericin B after invasive pulmonary zygomycosis. Med Mycol Case Rep. 2017 Dec;18:1–4.
11	Zhumatayev S, Celen SS, Kara M, Selcuk AA, Bozkurt B, Demir MK, et al. Successful Treatment of Severe Aplastic Anemia with Hematopoietic Stem Cell Transplantation in the Setting of Active Mucormycosis. Indian J Otolaryngol head neck Surg Off Publ Assoc Otolaryngol India. 2024 Aug;76(4):3552–5.
12	O’Hara A, Zepcan S, Tsai S, Puthawala I, Kosti-Schwartz J. Successful Allogeneic Stem Cell Transplant for Philadelphia Chromosome Negative Acute Lymphoblastic Leukemia After Pneumonectomy for Pulmonary Mucormycosis: A Case Report and Review of the Literature. EJHaem. 2025 Aug;6(4):e70125.
13	Dragoi OD, Shah M, Potter V, Avenoso D, Krishnamurthy P, Abdolrasouli A, et al. Disseminated Mucormycosis and T-Cell-Depleted Allogeneic Stem Cell Transplantation: An Unusual Case Study. Acta Haematol. 2025;148(3):362–8.
14	Slavin MA, Kannan K, Buchanan MR, Sasadeusz J, Roberts AW. Successful allogeneic stem cell transplant after invasive pulmonary zygomycosis. Leuk Lymphoma. 2002 Feb;43(2):437–9.
15	Piccin A, Russell JD, Fleming P, Butler K, McDermott M, Smith OP, et al. Invasive rhino-maxillary mucormycosis diagnosed before HSCT. Pediatr Blood Cancer. 2008 Feb;50(2):393–5.
16	Olalla I, Ortín M, Hermida G, Cortés MA, Richard C, Iriondo A, et al. Autologous peripheral blood stem cell transplantation in a patient with previous invasive middle ear mucormycosis. Bone Marrow Transplant. 1996 Dec;18(6):1183–4.
17	El-Cheikh J, Atoui A, Moukalled N, Ghaoui N, El Darsa H, Kanj SS, et al. Successful treatment of severe aplastic anemia with syngeneic stem cell transplantation in the setting of active disseminated mucormycosis. Med Mycol Case Rep. 2019 Mar;23:68–71.
18	Yuda J, Kato K, Kikushige Y, Ohkusu K, Kiyosuke M, Sakamoto K, et al. Successful treatment of invasive zygomycosis based on a prompt diagnosis using molecular methods in a patient with acute myelogenous leukemia. Intern Med. 2014;53(10):1087–91.
19	Amin A, Chow M-Y. PULMONARY MUCORMYCOSIS TREATED WITH COMBINATION ANTIFUNGALS AND LOBECTOMY PRIOR TO STEM CELL TRANSPLANT IN A PATIENT WITH AML. Chest [Internet]. 2019 Oct 1;156(4):A629. Available from: https://doi.org/10.1016/j.chest.2019.08.615
20	Suzuki D, Kobayashi R, Hori D, Kishimoto K, Sano H, Yasuda K, et al. Stem cell transplantation for acute myeloid leukemia with pulmonary and cerebral mucormycosis. Pediatr Int. 2016 Jul;58(7):569–72.

## Sheet: Abbreviations
NAP	Not applicable
NAV	Not available
MCM	Mucormycosis
AML	Acute myeloid leukemia
ALL	Acute lymphoblastic leukemia
HSCT	Hematopoietic stem cell transplant
Hyper-CVAD	Part A: Cyclosphosphamide, vincristine, doxorubicin, dexamethasone. Part B: methotrexate, cytarabine.
FLAG-IDA	Fludarabine, cytarabine, G-CSF, idarubicin
L-AMB	Liposomal amphotericin B
ABLC	Amphotericin B lipid complex
AMB	Amphotericin B deoxycholate
VRCZ	Voriconazole
ISAV	Isavuconazole
PCZ	Posaconazole
FCZ	Fluconazole
ITZ	Itraconazole
CAS	Caspofungin
MFG	Micafungin
AFG	Anidulafungin
GVHD	Graft-versus-host disease
G-CSF	Granulocyte colony-stimulating factor
rh-GM-CSF	Recombinant human granulocyte-macrophage colony-stimulating factor
WBC	White blood cell
ATG	Anti-thymocyte globulin
EBV	Epstein-Barr virus
PTLD	Post-transplant lymphoproliferative disorder
LUL	Left upper lobe
RLL	Right lower lobe
LLL	Left lower lobe
RUL	Right upper lobe
RML	Right middle lobe
BAL	Bronchoalveolar lavage
MRD	Matched-related donor
MUD	Matched-unrelated donor
MSD	Matched sibling donor
MMUD	Mismatched unrelated donor
